# Supplementary material for: Fermented Rice Bran Supplementation Prevents the Development of Intestinal Fibrosis Due to DSS-Induced Inflammation in Mice
Source: Nutrients. 2021 May 30;13(6):1869. doi: 10.3390/nu13061869 (PMC8229226; doi:10.3390/nu13061869)
Supplement: Supplementary file 1 [file nutrients-13-01869-s001.zip]

Archive with 1 entries (1 files):
- nutrients-1212946-supplementary.pdf
